# Supplementary material for: Structure-Based Discovery of N-Sulfonylpiperidine-3-Carboxamides as Novel Capsid Assembly Modulators for Potent Inhibition of HBV Replication
Source: Viruses. 2022 Feb 8;14(2):348. doi: 10.3390/v14020348 (PMC8876525; doi:10.3390/v14020348)
Supplement: Supplementary file 1 [file viruses-14-00348-s001.zip]

Archive with 1 entries (1 files):
- viruses-1543846-supplementary.pdf
